# Supplementary material for: Engineering a Fungal Non-Reducing Polyketide Synthase with an Apparently Inactive Product-Template Domain Reveals Insights into the Catalytic Reprogramming
Source: Int J Mol Sci. 2026 Jun 18;27(12):5534. doi: 10.3390/ijms27125534 (PMC13300579; doi:10.3390/ijms27125534)
Supplement: Supplementary file 1 [file ijms-27-05534-s001.zip]

Archive with 1 entries (1 files):
- ijms-4332890-supplementary.pdf
